# Supplementary material for: Black Grouse Hissing Calls Show Geographic Variability across the Distribution Area
Source: Animals (Basel). 2023 Jun 1;13(11):1844. doi: 10.3390/ani13111844 (PMC10251829; doi:10.3390/ani13111844)
Supplement: Supplementary file 1 [file animals-13-01844-s001.zip]

Archive with 5 entries (5 files):
- Audio S1.wav
- Audio S2.wav
- Audio S3.wav
- Audio S4.wav
- Supplemental Table S1.pdf
